# Supplementary material for: Tumour-educated platelets for breast cancer detection: biological and technical insights
Source: Br J Cancer. 2023 Feb 10;128(8):1572–81. doi: 10.1038/s41416-023-02174-5 (PMC10070267; doi:10.1038/s41416-023-02174-5)
Supplement: Supplementary file 2 — Supplemental Table 1 [file 41416_2023_2174_MOESM2_ESM.xlsx]

## Sheet: Sup Tbl 1
Sup Tbl 1. Overview of the study population
Characteristics of the subjects included in the study. The 'Dataset' variable represents whether a patient was part of the multicenter set or the single-center external validation set.
'Internal_Validation_Label' indicates whether a sample from the multicenter set was part of the training, evaluation or validation set. 'Isolationlocation' represents hospital of origin.
group	lib.size	sample	stage	Dataset	External_Validation_Label	Age	Internal_Validation_Label	isolationlocation	isoloc_agg	ery_contam	pellet_qual
breastCancer	395667	countMatrix.17-Vumc-BRMETA-13-TR1451	IV	internal validation	Training	62	Validation	VUMC	VUMC	NA	NA
breastCancer	410388	countMatrix.18-Vumc-BRMETA-12-TR1450	IV	internal validation	Training	46	Validation	VUMC	VUMC	NA	NA
breastCancer	818859	countMatrix.28-Vumc-Brain-metastasis-BRMETA3t0-TR1543	IV	internal validation	Training	56	Training	VUMC	VUMC	NA	NA
breastCancer	371372	countMatrix.32-Vumc-BRMETA-VU654-TR2158	IV	internal validation	Training	60	Training	VUMC	VUMC	NA	NA
breastCancer	163396	countMatrix.33-Vumc-BRMETA-16-TR2161	IV	internal validation	Training	43	Evaluation	VUMC	VUMC	NA	NA
breastCancer	1005445	countMatrix.36-Vumc-BRMETA-VU692-TR2166	IV	internal validation	Training	72	Validation	VUMC	VUMC	NA	NA
breastCancer	1559844	countMatrix.2373-MGH-BrCa-H-11	IV	internal validation	Training	66	Training	MGH	MGH	NA	NA
breastCancer	1851517	countMatrix.2374-MGH-BrCa-H-31	IV	internal validation	Training	61	Validation	MGH	MGH	NA	NA
breastCancer	377180	countMatrix.2375-MGH-BrCa-H-59	II	internal validation	Training	51	Training	MGH	MGH	NA	NA
breastCancer	1098272	countMatrix.2376-MGH-BrCa-H-66	III	internal validation	Training	78	Evaluation	MGH	MGH	NA	NA
breastCancer	2932495	countMatrix.2377-MGH-BrCa-H-67	IV	internal validation	Training	58	Validation	MGH	MGH	NA	NA
breastCancer	1457732	countMatrix.2378-MGH-BrCa-H-68	IV	internal validation	Training	75	Validation	MGH	MGH	NA	NA
breastCancer	1013574	countMatrix.2379-MGH-BrCa-H-74	I	internal validation	Training	63	Validation	MGH	MGH	NA	NA
breastCancer	1205263	countMatrix.2380-MGH-BrCa-H-75	IV	internal validation	Training	77	Evaluation	MGH	MGH	NA	NA
breastCancer	717261	countMatrix.2381-MGH-BrCa-H-80	IV	internal validation	Training	81	Validation	MGH	MGH	NA	NA
breastCancer	2557414	countMatrix.2382-MGH-BrCa-H35-TR490	IV	internal validation	Training	77	Training	MGH	MGH	NA	NA
breastCancer	1563115	countMatrix.2383-MGH-BrCa-H38-TR467	IV	internal validation	Training	68	Validation	MGH	MGH	NA	NA
breastCancer	2203911	countMatrix.2384-MGH-BrCa-H63-TR-491	I	internal validation	Training	47	Evaluation	MGH	MGH	NA	NA
breastCancer	2395268	countMatrix.2386-MGH-BrCa-H79-TR470	I	internal validation	Training	68	Validation	MGH	MGH	NA	NA
breastCancer	2395593	countMatrix.2387-MGH-BrCa-H81-TR492	IV	internal validation	Training	66	Training	MGH	MGH	NA	NA
breastCancer	2244078	countMatrix.2388-MGH-BrCa-H83-TR550	I	internal validation	Training	63	Training	MGH	MGH	NA	NA
breastCancer	2768948	countMatrix.2389-MGH-BrCa-H84-TR551	I	internal validation	Training	44	Evaluation	MGH	MGH	NA	NA
breastCancer	2040938	countMatrix.2390-MGH-BrCa-H89-TR471	II	internal validation	Training	44	Evaluation	MGH	MGH	NA	NA
breastCancer	2989832	countMatrix.2392-MGH-BrCa-K22-TR473	IV	internal validation	Training	68	Validation	MGH	MGH	NA	NA
breastCancer	2696919	countMatrix.2393-MGH-BrCa-P25-TR497	IV	internal validation	Training	76	Training	MGH	MGH	NA	NA
breastCancer	2166045	countMatrix.2394-MGH-BrCa-P27-TR498	IV	internal validation	Training	53	Evaluation	MGH	MGH	NA	NA
breastCancer	2656195	countMatrix.2395-MGH-BrCa-P28-TR499	IV	internal validation	Training	61	Training	MGH	MGH	NA	NA
breastCancer	717862	countMatrix.2396-NKI-BrCa-M107-3194-TR514	II	internal validation	Training	38	Training	NKI	NKI	NA	NA
breastCancer	1114307	countMatrix.2397-NKI-BrCa-M107-3199-TR515	III	internal validation	Training	47	Validation	NKI	NKI	NA	NA
breastCancer	1489121	countMatrix.2398-NKI-BrCa-M107-3200-TR516	II	internal validation	Training	48	Training	NKI	NKI	NA	NA
breastCancer	1486948	countMatrix.2399-NKI-BrCa-M107-3201-TR517	IV	internal validation	Training	54	Evaluation	NKI	NKI	NA	NA
breastCancer	423143	countMatrix.2400-NKI-BrCa-M107-3202-TR518	III	internal validation	Training	36	Training	NKI	NKI	NA	NA
breastCancer	1620601	countMatrix.2401-MGH-BrCa-H107-TR628	II	internal validation	Training	52	Validation	MGH	MGH	NA	NA
breastCancer	1338007	countMatrix.2402-MGH-BrCa-H111-TR629	I	internal validation	Training	53	Validation	MGH	MGH	NA	NA
breastCancer	1655889	countMatrix.2403-MGH-BrCa-H114-TR630	IV	internal validation	Training	50	Training	MGH	MGH	NA	NA
breastCancer	1762376	countMatrix.2404-MGH-BrCa-H128-TR635	I	internal validation	Training	43	Validation	MGH	MGH	NA	NA
breastCancer	2665318	countMatrix.2405-MGH-BrCa-H56-TR603	II	internal validation	Training	44	Evaluation	MGH	MGH	NA	NA
breastCancer	2185090	countMatrix.2406-MGH-BrCa-H57-TR410	II	internal validation	Training	47	Evaluation	MGH	MGH	NA	NA
breastCancer	2600892	countMatrix.2407-MGH-BrCa-H64-TR607	IV	internal validation	Training	66	Evaluation	MGH	MGH	NA	NA
breastCancer	1978966	countMatrix.2408-MGH-BrCa-K16-TR553	IV	internal validation	Training	61	Training	MGH	MGH	NA	NA
breastCancer	2813031	countMatrix.2409-MGH-BrCa-P16-TR613	IV	internal validation	Training	58	Evaluation	MGH	MGH	NA	NA
breastCancer	2500214	countMatrix.2410-MGH-BrCa-P17-TR569	IV	internal validation	Training	61	Validation	MGH	MGH	NA	NA
breastCancer	2133415	countMatrix.2411-MGH-BrCa-P21-TR614	IV	internal validation	Training	67	Evaluation	MGH	MGH	NA	NA
breastCancer	1859550	countMatrix.2412-MGH-BrCa-P32-TR618	IV	internal validation	Training	52	Training	MGH	MGH	NA	NA
breastCancer	1361340	countMatrix.2413-MGH-BrCa-P33-TR619	IV	internal validation	Training	59	Training	MGH	MGH	NA	NA
breastCancer	1841454	countMatrix.2414-MGH-BrCa-P35-TR620	IV	internal validation	Training	43	Evaluation	MGH	MGH	NA	NA
breastCancer	2830470	countMatrix.2415-MGH-BrCa-P37-TR621	IV	internal validation	Training	51	Training	MGH	MGH	NA	NA
breastCancer	1386364	countMatrix.2416-MGH-BrCa-P38-TR622	IV	internal validation	Training	67	Training	MGH	MGH	NA	NA
breastCancer	1627936	countMatrix.2417-MGH-BrCa-P39-TR623	IV	internal validation	Training	53	Validation	MGH	MGH	NA	NA
breastCancer	1680404	countMatrix.2418-MGH-BrCa-P3-TR568	IV	internal validation	Training	65	Training	MGH	MGH	NA	NA
breastCancer	2289069	countMatrix.2419-MGH-BrCa-P42-TR625	IV	internal validation	Training	63	Training	MGH	MGH	NA	NA
breastCancer	2237684	countMatrix.2420-MGH-BrCa-P43-TR626	III	internal validation	Training	60	Evaluation	MGH	MGH	NA	NA
breastCancer	2056730	countMatrix.2421-MGH-BrCa-P45-TR627	IV	internal validation	Training	55	Evaluation	MGH	MGH	NA	NA
breastCancer	1509138	countMatrix.2422-MGH-BrCa-H118-TR665	II	internal validation	Training	49	Training	MGH	MGH	NA	NA
breastCancer	1069870	countMatrix.2423-MGH-BrCa-H119-TR679	I	internal validation	Training	61	Validation	MGH	MGH	NA	NA
breastCancer	1920563	countMatrix.2424-MGH-BrCa-H120-TR680	II	internal validation	Training	58	Training	MGH	MGH	NA	NA
breastCancer	987651	countMatrix.2425-MGH-BrCa-H121-TR681	I	internal validation	Training	41	Training	MGH	MGH	NA	NA
breastCancer	1380912	countMatrix.2427-MGH-BrCa-H123-TR683	II	internal validation	Training	50	Validation	MGH	MGH	NA	NA
breastCancer	1832508	countMatrix.2428-MGH-BrCa-H124-TR697	IV	internal validation	Training	63	Evaluation	MGH	MGH	NA	NA
breastCancer	1804274	countMatrix.2429-MGH-BrCa-H125-TR698	II	internal validation	Training	43	Validation	MGH	MGH	NA	NA
breastCancer	2368298	countMatrix.2430-MGH-BrCa-P10-TR701	IV	internal validation	Training	52	Evaluation	MGH	MGH	NA	NA
breastCancer	2403095	countMatrix.2431-MGH-BrCa-P11-TR702	IV	internal validation	Training	44	Evaluation	MGH	MGH	NA	NA
breastCancer	2062745	countMatrix.2432-MGH-BrCa-P12-TR703	IV	internal validation	Training	43	Evaluation	MGH	MGH	NA	NA
breastCancer	2007126	countMatrix.2433-MGH-BrCa-P13-TR704	IV	internal validation	Training	36	Evaluation	MGH	MGH	NA	NA
breastCancer	2571104	countMatrix.2434-MGH-BrCa-H110-TR851	IV	internal validation	Training	44	Training	MGH	MGH	NA	NA
breastCancer	1074363	countMatrix.2438-MGH-BrCa-H126-TR699	IV	internal validation	Training	44	Validation	MGH	MGH	NA	NA
breastCancer	1752205	countMatrix.2439-MGH-BrCa-P9-TR700	IV	internal validation	Training	42	Validation	MGH	MGH	NA	NA
breastCancer	1144925	countMatrix.2440-NKI-BrCa-M107-3203-TR842	II	internal validation	Training	52	Evaluation	NKI	NKI	NA	NA
breastCancer	731003	countMatrix.2441-NKI-BrCa-M107-3204-TR843	II	internal validation	Training	41	Training	NKI	NKI	NA	NA
breastCancer	1008277	countMatrix.2442-NKI-BrCa-M107-3205-TR844	II	internal validation	Training	31	Evaluation	NKI	NKI	NA	NA
breastCancer	1586439	countMatrix.2444-NKI-BrCa-M107-3207-TR846	III	internal validation	Training	54	Evaluation	NKI	NKI	NA	NA
breastCancer	992265	countMatrix.2445-NKI-BrCa-M107-3209-TR760	IV	internal validation	Training	71	Validation	NKI	NKI	NA	NA
breastCancer	965855	countMatrix.2446-NKI-BrCa-M107-3210-TR761	II	internal validation	Training	43	Evaluation	NKI	NKI	NA	NA
breastCancer	1478703	countMatrix.2447-NKI-BrCa-M107-3212-TR762	III	internal validation	Training	49	Evaluation	NKI	NKI	NA	NA
breastCancer	297376	countMatrix.2448-NKI-BrCa-M107-3213-TR763	II	internal validation	Training	46	Validation	NKI	NKI	NA	NA
breastCancer	262623	countMatrix.2449-NKI-BrCa-M107-3215-TR764	II	internal validation	Training	44	Validation	NKI	NKI	NA	NA
breastCancer	229064	countMatrix.2450-NKI-BrCa-M107-3216-TR765	II	internal validation	Training	39	Training	NKI	NKI	NA	NA
breastCancer	202056	countMatrix.2451-NKI-BrCa-M107-3217-TR766	I	internal validation	Training	32	Validation	NKI	NKI	NA	NA
breastCancer	318673	countMatrix.2452-NKI-BrCa-M107-3218-TR767	II	internal validation	Training	39	Validation	NKI	NKI	NA	NA
breastCancer	701995	countMatrix.2453-NKI-BrCa-M107-3221-TR770	II	internal validation	Training	46	Evaluation	NKI	NKI	NA	NA
breastCancer	774613	countMatrix.2454-NKI-BrCa-M107-3223-TR771	II	internal validation	Training	42	Evaluation	NKI	NKI	NA	NA
breastCancer	295373	countMatrix.2455-NKI-BrCa-M107-3224-TR772	II	internal validation	Training	49	Evaluation	NKI	NKI	NA	NA
breastCancer	362595	countMatrix.2456-NKI-BrCa-M107-3225-TR773	I	internal validation	Training	45	Training	NKI	NKI	NA	NA
breastCancer	552470	countMatrix.2457-NKI-BrCa-M107-3226-TR774	I	internal validation	Training	39	Evaluation	NKI	NKI	NA	NA
breastCancer	335968	countMatrix.2458-NKI-BrCa-M107-3227-TR775	III	internal validation	Training	45	Validation	NKI	NKI	NA	NA
breastCancer	163028	countMatrix.2459-NKI-BrCa-M107-3228-TR776	I	internal validation	Training	43	Training	NKI	NKI	NA	NA
breastCancer	228402	countMatrix.2460-NKI-BrCa-M107-3229-TR777	II	internal validation	Training	34	Training	NKI	NKI	NA	NA
breastCancer	206263	countMatrix.2461-NKI-BrCa-M107-3230-TR778	IV	internal validation	Training	68	Training	NKI	NKI	NA	NA
breastCancer	105445	countMatrix.2462-NKI-BrCa-M107-3231-TR779	III	internal validation	Training	35	Training	NKI	NKI	NA	NA
breastCancer	136610	countMatrix.2463-NKI-BrCa-M107-3232-TR780	II	internal validation	Training	47	Training	NKI	NKI	NA	NA
breastCancer	208508	countMatrix.2464-NKI-BrCa-M107-3233-TR781	III	internal validation	Training	47	Validation	NKI	NKI	NA	NA
breastCancer	250901	countMatrix.2465-NKI-BrCa-M107-3234-TR782	II	internal validation	Training	46	Evaluation	NKI	NKI	NA	NA
breastCancer	972158	countMatrix.2466-NKI-BrCa-M107-3238-TR847	II	internal validation	Training	64	Validation	NKI	NKI	NA	NA
breastCancer	224317	countMatrix.2467-NKI-BrCa-M107-3239-TR848	II	internal validation	Training	44	Evaluation	NKI	NKI	NA	NA
breastCancer	300726	countMatrix.2468-NKI-BrCa-M107-3241-TR849	II	internal validation	Training	69	Validation	NKI	NKI	NA	NA
breastCancer	241299	countMatrix.2469-NKI-BrCa-M107-3242-TR860	I	internal validation	Training	59	Validation	NKI	NKI	NA	NA
breastCancer	237326	countMatrix.2470-NKI-BrCa-M107-3243-TR861	II	internal validation	Training	45	Training	NKI	NKI	NA	NA
breastCancer	602526	countMatrix.2471-NKI-BrCa-M107-3244-TR862	II	internal validation	Training	31	Training	NKI	NKI	NA	NA
breastCancer	272539	countMatrix.2472-NKI-BrCa-M107-3246-TR863	III	internal validation	Training	43	Evaluation	NKI	NKI	NA	NA
breastCancer	498583	countMatrix.2473-NKI-BrCa-M107-3247-TR864	I	internal validation	Training	35	Training	NKI	NKI	NA	NA
breastCancer	284868	countMatrix.2474-NKI-BrCa-M107-3248-TR865	II	internal validation	Training	68	Training	NKI	NKI	NA	NA
breastCancer	299270	countMatrix.2475-NKI-BrCa-M107-3249-TR866	II	internal validation	Training	58	Evaluation	NKI	NKI	NA	NA
breastCancer	538852	countMatrix.2476-NKI-BrCa-M107-3252-TR868	I	internal validation	Training	48	Training	NKI	NKI	NA	NA
breastCancer	282790	countMatrix.2477-NKI-BrCa-M107-3253-TR869	II	internal validation	Training	51	Validation	NKI	NKI	NA	NA
breastCancer	788644	countMatrix.2478-MGH-BrCa-03-TR1173	IV	internal validation	Training	35	Training	MGH	MGH	NA	NA
breastCancer	973052	countMatrix.2479-MGH-BrCa-08-TR1174	IV	internal validation	Training	60	Training	MGH	MGH	NA	NA
breastCancer	1318660	countMatrix.2480-MGH-BrCA-100-TR1185	II	internal validation	Training	54	Training	MGH	MGH	NA	NA
breastCancer	1454368	countMatrix.2481-MGH-BrCa-10-TR1184	IV	internal validation	Training	59	Validation	MGH	MGH	NA	NA
breastCancer	882311	countMatrix.2482-MGH-BrCa-15-TR1175	IV	internal validation	Training	58	Evaluation	MGH	MGH	NA	NA
breastCancer	469970	countMatrix.2483-MGH-BrCa-16-TR1176	IV	internal validation	Training	74	Training	MGH	MGH	NA	NA
breastCancer	814953	countMatrix.2484-MGH-BrCa-21-TR1177	IV	internal validation	Training	53	Validation	MGH	MGH	NA	NA
breastCancer	1516300	countMatrix.2485-MGH-BrCa-33-TR1186	II	internal validation	Training	58	Training	MGH	MGH	NA	NA
breastCancer	1492627	countMatrix.2486-MGH-BrCa-42-TR1187	IV	internal validation	Training	60	Evaluation	MGH	MGH	NA	NA
breastCancer	1444002	countMatrix.2487-MGH-BrCa-454-TR1188	IV	internal validation	Training	69	Training	MGH	MGH	NA	NA
breastCancer	649417	countMatrix.2488-MGH-BrCa-48-TR1178	IV	internal validation	Training	66	Evaluation	MGH	MGH	NA	NA
breastCancer	1353269	countMatrix.2489-MGH-BrCa-50-TR1179	II	internal validation	Training	56	Training	MGH	MGH	NA	NA
breastCancer	1592330	countMatrix.2490-MGH-BrCa-55-TR1189	II	internal validation	Training	36	Validation	MGH	MGH	NA	NA
breastCancer	1264747	countMatrix.2491-MGH-BrCa-564-TR1191	IV	internal validation	Training	49	Training	MGH	MGH	NA	NA
breastCancer	1687152	countMatrix.2492-MGH-BrCa-590-TR1193	IV	internal validation	Training	50	Evaluation	MGH	MGH	NA	NA
breastCancer	799176	countMatrix.2493-MGH-BrCa-59-TR1192	I	internal validation	Training	52	Training	MGH	MGH	NA	NA
breastCancer	1224490	countMatrix.2494-MGH-BrCa-60-TR1194	IV	internal validation	Training	78	Training	MGH	MGH	NA	NA
breastCancer	1325516	countMatrix.2496-MGH-BrCa-6-TR1200	IV	internal validation	Training	59	Validation	MGH	MGH	NA	NA
breastCancer	1895642	countMatrix.2497-MGH-BrCa-82-TR1199	IV	internal validation	Training	56	Training	MGH	MGH	NA	NA
breastCancer	1408072	countMatrix.2498-MGH-BrCa-85-TR1196	IV	internal validation	Training	65	Training	MGH	MGH	NA	NA
breastCancer	1297538	countMatrix.2499-MGH-BrCa-86-TR1197	IV	internal validation	Training	64	Evaluation	MGH	MGH	NA	NA
breastCancer	1329958	countMatrix.2500-MGH-BrCa-97-TR1198	IV	internal validation	Training	50	Training	MGH	MGH	NA	NA
breastCancer	1449266	countMatrix.2501-Vumc-BrCa-56-TR1190	IV	internal validation	Training	57	Validation	MGH	MGH	NA	NA
breastCancer	803701	countMatrix.2502-NKI-BrCa-3347-TR1749	II	internal validation	Training	45	Evaluation	NKI	NKI	NA	NA
breastCancer	2152003	countMatrix.2503-NKI-BrCa-3348-TR1750	II	internal validation	Training	44	Validation	NKI	NKI	NA	NA
breastCancer	914801	countMatrix.2504-NKI-BrCa-3349-TR1751	III	internal validation	Training	49	Evaluation	NKI	NKI	NA	NA
breastCancer	782905	countMatrix.2505-NKI-BrCa-3350-TR1752	III	internal validation	Training	64	Training	NKI	NKI	NA	NA
breastCancer	551552	countMatrix.2506-NKI-BrCa-3351-TR1753	II	internal validation	Training	44	Validation	NKI	NKI	NA	NA
breastCancer	712617	countMatrix.2507-NKI-BrCa-3352-TR1754	II	internal validation	Training	45	Training	NKI	NKI	NA	NA
breastCancer	295777	countMatrix.2509-NKI-BrCa-3375-TR1773	III	internal validation	Training	51	Training	NKI	NKI	NA	NA
breastCancer	948974	countMatrix.2510-NKI-BrCa-3378-TR1775	II	internal validation	Training	51	Evaluation	NKI	NKI	NA	NA
breastCancer	349414	countMatrix.2511-NKI-BrCa-3380-TR1776	I	internal validation	Training	69	Training	NKI	NKI	NA	NA
breastCancer	292411	countMatrix.2512-NKI-BrCa-3381-TR1777	II	internal validation	Training	41	Validation	NKI	NKI	NA	NA
breastCancer	275676	countMatrix.2513-NKI-BrCa-3383-TR1778	I	internal validation	Training	46	Evaluation	NKI	NKI	NA	NA
breastCancer	298561	countMatrix.2514-NKI-BrCa-3384-TR1828	IV	internal validation	Training	55	Evaluation	NKI	NKI	NA	NA
breastCancer	696853	countMatrix.2515-NKI-BrCa-3385-TR1779	II	internal validation	Training	63	Validation	NKI	NKI	NA	NA
breastCancer	749666	countMatrix.2516-NKI-BrCa-3386-TR1832	III	internal validation	Training	52	Training	NKI	NKI	NA	NA
breastCancer	734247	countMatrix.2517-NKI-BrCa-3387-TR1786	I	internal validation	Training	32	Evaluation	NKI	NKI	NA	NA
breastCancer	1074191	countMatrix.2518-NKI-BrCa-3388-TR1787	III	internal validation	Training	65	Evaluation	NKI	NKI	NA	NA
breastCancer	760372	countMatrix.2519-NKI-BrCa-3389-TR1829	II	internal validation	Training	30	Training	NKI	NKI	NA	NA
breastCancer	377799	countMatrix.2520-NKI-BrCa-3390-TR1830	II	internal validation	Training	47	Training	NKI	NKI	NA	NA
breastCancer	541930	countMatrix.2521-NKI-BrCa-3392-TR1789	II	internal validation	Training	45	Evaluation	NKI	NKI	NA	NA
breastCancer	423394	countMatrix.2522-NKI-BrCa-3393-TR1790	III	internal validation	Training	55	Validation	NKI	NKI	NA	NA
breastCancer	1112806	countMatrix.2523-NKI-BrCa-3394-TR1791	II	internal validation	Training	57	Training	NKI	NKI	NA	NA
breastCancer	689809	countMatrix.2524-NKI-BrCa-3395-TR1792	II	internal validation	Training	26	Training	NKI	NKI	NA	NA
breastCancer	830129	countMatrix.2525-NKI-BrCa-3396-TR1793	III	internal validation	Training	77	Evaluation	NKI	NKI	NA	NA
breastCancer	420031	countMatrix.2526-NKI-BrCa-3398-TR1795	III	internal validation	Training	62	Training	NKI	NKI	NA	NA
breastCancer	1214347	countMatrix.2527-NKI-BrCa-3399-TR1796	II	internal validation	Training	68	Evaluation	NKI	NKI	NA	NA
breastCancer	719339	countMatrix.2528-NKI-BrCa-3400-TR1783	II	internal validation	Training	45	Training	NKI	NKI	NA	NA
breastCancer	334428	countMatrix.2529-NKI-BrCa-3401-TR1784	I	internal validation	Training	40	Evaluation	NKI	NKI	NA	NA
breastCancer	605796	countMatrix.2530-NKI-BrCa-3402-TR1785	II	internal validation	Training	49	Evaluation	NKI	NKI	NA	NA
breastCancer	261213	countMatrix.2531-NKI-BrCa-3403-TR1797	II	internal validation	Training	56	Validation	NKI	NKI	NA	NA
breastCancer	328849	countMatrix.2532-NKI-BrCa-3404-TR1798	III	internal validation	Training	54	Evaluation	NKI	NKI	NA	NA
breastCancer	486483	countMatrix.2533-NKI-BrCa-3406-TR1799	I	internal validation	Training	34	Training	NKI	NKI	NA	NA
breastCancer	207646	countMatrix.2534-NKI-BrCa-3407-TR1800	II	internal validation	Training	51	Validation	NKI	NKI	NA	NA
breastCancer	570023	countMatrix.2535-NKI-BrCa-3408-TR1909	II	internal validation	Training	45	Evaluation	NKI	NKI	NA	NA
breastCancer	622245	countMatrix.2536-NKI-BrCa-3409-TR1888	II	internal validation	Training	51	Evaluation	NKI	NKI	NA	NA
breastCancer	1386495	countMatrix.2537-NKI-BrCa-3410-TR1889	II	internal validation	Training	64	Evaluation	NKI	NKI	NA	NA
breastCancer	428727	countMatrix.2538-NKI-BrCa-3411-TR1910	III	internal validation	Training	37	Training	NKI	NKI	NA	NA
breastCancer	328433	countMatrix.2539-NKI-BrCa-3412-TR1801	I	internal validation	Training	56	Validation	NKI	NKI	NA	NA
breastCancer	642492	countMatrix.2540-NKI-BrCa-3413-TR1911	II	internal validation	Training	53	Validation	NKI	NKI	NA	NA
breastCancer	274098	countMatrix.2541-NKI-BrCa-3415-TR1802	II	internal validation	Training	50	Training	NKI	NKI	NA	NA
breastCancer	294523	countMatrix.2542-NKI-BrCa-3416-TR1803	II	internal validation	Training	51	Evaluation	NKI	NKI	NA	NA
breastCancer	1251539	countMatrix.2543-NKI-BrCa-3417-TR1804	II	internal validation	Training	65	Evaluation	NKI	NKI	NA	NA
breastCancer	1713525	countMatrix.2544-NKI-BrCa-3418-TR1805	II	internal validation	Training	55	Training	NKI	NKI	NA	NA
breastCancer	115997	countMatrix.2545-NKI-BrCa-M107-3376-TR1774	II	internal validation	Training	67	Validation	NKI	NKI	NA	NA
breastCancer	506283	countMatrix.2546-NKI-BrCa-M107-3391-TR1833	III	internal validation	Training	63	Validation	NKI	NKI	NA	NA
breastCancer	783555	countMatrix.2547-NKI-BrCa-M107-3397-TR1794	IV	internal validation	Training	52	Evaluation	NKI	NKI	NA	NA
breastCancer	386579	countMatrix.2548-NKI-Breast-3255-TR1616	IV	internal validation	Training	33	Training	NKI	NKI	NA	NA
breastCancer	402579	countMatrix.2549-NKI-Breast-3256-TR1617	II	internal validation	Training	51	Training	NKI	NKI	NA	NA
breastCancer	329692	countMatrix.2550-NKI-Breast-3257-TR1618	II	internal validation	Training	35	Training	NKI	NKI	NA	NA
breastCancer	99970	countMatrix.2551-NKI-Breast-3258-TR1619	II	internal validation	Training	51	Evaluation	NKI	NKI	NA	NA
breastCancer	262591	countMatrix.2552-NKI-Breast-3259-TR1620	III	internal validation	Training	52	Training	NKI	NKI	NA	NA
breastCancer	48814	countMatrix.2553-NKI-Breast-3260-TR1621	II	internal validation	Training	56	Training	NKI	NKI	NA	NA
breastCancer	39630	countMatrix.2554-NKI-Breast-3261-TR1622	II	internal validation	Training	47	Training	NKI	NKI	NA	NA
breastCancer	302784	countMatrix.2555-NKI-Breast-3262-TR1623	III	internal validation	Training	51	Training	NKI	NKI	NA	NA
breastCancer	304342	countMatrix.2556-NKI-Breast-3263-TR1624	II	internal validation	Training	58	Validation	NKI	NKI	NA	NA
breastCancer	339864	countMatrix.2557-NKI-Breast-3264-TR1625	II	internal validation	Training	45	Evaluation	NKI	NKI	NA	NA
breastCancer	219501	countMatrix.2558-NKI-Breast-3265-TR1626	II	internal validation	Training	45	Training	NKI	NKI	NA	NA
breastCancer	1424772	countMatrix.2559-NKI-Breast-3266-TR1627	III	internal validation	Training	40	Validation	NKI	NKI	NA	NA
breastCancer	856193	countMatrix.2560-NKI-Breast-3271-TR1628	II	internal validation	Training	54	Validation	NKI	NKI	NA	NA
breastCancer	293100	countMatrix.2561-NKI-Breast-3273-TR1629	IV	internal validation	Training	27	Validation	NKI	NKI	NA	NA
breastCancer	704860	countMatrix.2562-NKI-Breast-3274-TR1630	I	internal validation	Training	49	Training	NKI	NKI	NA	NA
breastCancer	343680	countMatrix.2563-NKI-Breast-3294-TR1631	II	internal validation	Training	29	Training	NKI	NKI	NA	NA
breastCancer	300145	countMatrix.2564-NKI-Breast-3298-TR1632	II	internal validation	Training	49	Validation	NKI	NKI	NA	NA
breastCancer	731378	countMatrix.2565-NKI-Breast-3299-TR1633	II	internal validation	Training	62	Training	NKI	NKI	NA	NA
breastCancer	733260	countMatrix.2566-NKI-Breast-3300-TR1634	II	internal validation	Training	45	Evaluation	NKI	NKI	NA	NA
breastCancer	731805	countMatrix.2567-NKI-Breast-3303-TR1635	I	internal validation	Training	54	Training	NKI	NKI	NA	NA
breastCancer	612077	countMatrix.2568-NKI-Breast-3304-TR1636	II	internal validation	Training	40	Training	NKI	NKI	NA	NA
breastCancer	486760	countMatrix.2569-NKI-Breast-3305-TR1596	II	internal validation	Training	42	Training	NKI	NKI	NA	NA
breastCancer	537782	countMatrix.2570-NKI-Breast-3306-TR1597	III	internal validation	Training	32	Training	NKI	NKI	NA	NA
breastCancer	550760	countMatrix.2571-NKI-Breast-3307-TR1598	II	internal validation	Training	35	Training	NKI	NKI	NA	NA
breastCancer	661371	countMatrix.2572-NKI-Breast-3308-TR1599	III	internal validation	Training	31	Training	NKI	NKI	NA	NA
breastCancer	997376	countMatrix.2573-NKI-Breast-3309-TR1600	II	internal validation	Training	78	Training	NKI	NKI	NA	NA
breastCancer	992774	countMatrix.2574-NKI-Breast-3310-TR1601	II	internal validation	Training	79	Evaluation	NKI	NKI	NA	NA
breastCancer	1135312	countMatrix.2575-NKI-Breast-3311-TR1602	II	internal validation	Training	49	Training	NKI	NKI	NA	NA
breastCancer	554651	countMatrix.2576-NKI-Breast-3312-TR1654	II	internal validation	Training	52	Evaluation	NKI	NKI	NA	NA
breastCancer	770650	countMatrix.2577-NKI-Breast-3313-TR1655	II	internal validation	Training	48	Training	NKI	NKI	NA	NA
breastCancer	451135	countMatrix.2578-NKI-Breast-3314-TR1656	II	internal validation	Training	57	Evaluation	NKI	NKI	NA	NA
breastCancer	477641	countMatrix.2579-NKI-Breast-3315-TR1657	II	internal validation	Training	40	Validation	NKI	NKI	NA	NA
breastCancer	268030	countMatrix.2580-NKI-Breast-3316-TR1689	II	internal validation	Training	44	Training	NKI	NKI	NA	NA
breastCancer	726199	countMatrix.2581-NKI-Breast-3317-TR1690	II	internal validation	Training	61	Evaluation	NKI	NKI	NA	NA
breastCancer	872630	countMatrix.2582-NKI-Breast-3318-TR1691	II	internal validation	Training	41	Validation	NKI	NKI	NA	NA
breastCancer	589733	countMatrix.2583-NKI-Breast-3319-TR1692	III	internal validation	Training	54	Training	NKI	NKI	NA	NA
breastCancer	1077161	countMatrix.2584-NKI-Breast-3320-TR1693	III	internal validation	Training	58	Evaluation	NKI	NKI	NA	NA
breastCancer	338577	countMatrix.2585-NKI-Breast-3321-TR1694	II	internal validation	Training	42	Training	NKI	NKI	NA	NA
breastCancer	781075	countMatrix.2586-NKI-Breast-3322-TR1695	I	internal validation	Training	48	Evaluation	NKI	NKI	NA	NA
breastCancer	463864	countMatrix.2587-NKI-Breast-3323-TR1696	II	internal validation	Training	38	Validation	NKI	NKI	NA	NA
breastCancer	247042	countMatrix.2588-NKI-Breast-3324-TR1697	II	internal validation	Training	45	Validation	NKI	NKI	NA	NA
breastCancer	404534	countMatrix.2589-NKI-Breast-3325-TR1698	II	internal validation	Training	51	Validation	NKI	NKI	NA	NA
breastCancer	288088	countMatrix.2590-NKI-Breast-3326-TR1699	III	internal validation	Training	56	Training	NKI	NKI	NA	NA
breastCancer	255867	countMatrix.2591-NKI-Breast-3329-TR1700	II	internal validation	Training	44	Training	NKI	NKI	NA	NA
breastCancer	554077	countMatrix.2592-NKI-Breast-3330-TR1701	III	internal validation	Training	47	Validation	NKI	NKI	NA	NA
breastCancer	693248	countMatrix.2593-NKI-Breast-3334-TR1712	II	internal validation	Training	32	Validation	NKI	NKI	NA	NA
breastCancer	902170	countMatrix.2594-NKI-Breast-3335-TR1713	II	internal validation	Training	54	Evaluation	NKI	NKI	NA	NA
breastCancer	432455	countMatrix.2595-NKI-Breast-3336-TR1714	II	internal validation	Training	55	Training	NKI	NKI	NA	NA
breastCancer	1094638	countMatrix.2596-NKI-Breast-3337-TR1715	III	internal validation	Training	46	Validation	NKI	NKI	NA	NA
breastCancer	1197489	countMatrix.2597-NKI-Breast-3338-TR1644	II	internal validation	Training	59	Training	NKI	NKI	NA	NA
breastCancer	1075326	countMatrix.2598-NKI-Breast-3342-TR1645	II	internal validation	Training	61	Validation	NKI	NKI	NA	NA
breastCancer	828855	countMatrix.2599-NKI-Breast-3343-TR1646	II	internal validation	Training	46	Training	NKI	NKI	NA	NA
breastCancer	1144271	countMatrix.2600-NKI-Breast-3344-TR1647	II	internal validation	Training	43	Evaluation	NKI	NKI	NA	NA
breastCancer	596714	countMatrix.2601-NKI-Breast-3346-TR1649	II	internal validation	Training	55	Validation	NKI	NKI	NA	NA
breastCancer	633689	countMatrix.2602-MGH-H-201-Breast-TR3142	I	internal validation	Training	77	Evaluation	MGH	MGH	NA	NA
breastCancer	735446	countMatrix.2603-MGH-H-196-Breast-TR3162	III	internal validation	Training	60	Training	MGH	MGH	NA	NA
breastCancer	1384792	countMatrix.2604-MGH-H-199-Breast-TR3141	II	internal validation	Training	71	Training	MGH	MGH	NA	NA
breastCancer	807727	countMatrix.2605-MGH-H-131-Breast-TR3177	II	internal validation	Training	52	Training	MGH	MGH	NA	NA
breastCancer	1017624	countMatrix.2606-MGH-H-216-Breast-TR3143	I	internal validation	Training	56	Evaluation	MGH	MGH	NA	NA
breastCancer	834189	countMatrix.2607-MGH-H-138-Breast-TR3180	I	internal validation	Training	45	Training	MGH	MGH	NA	NA
breastCancer	1119074	countMatrix.2608-MGH-H-147-Breast-TR3182	III	internal validation	Training	40	Validation	MGH	MGH	NA	NA
breastCancer	510458	countMatrix.2609-MGH-H-103-Breast-TR3175	II	internal validation	Training	64	Validation	MGH	MGH	NA	NA
breastCancer	1270251	countMatrix.2610-MGH-H-104-Breast-TR3176	II	internal validation	Training	66	Evaluation	MGH	MGH	NA	NA
breastCancer	581342	countMatrix.2611-MGH-H-133-Breast-TR3178	I	internal validation	Training	47	Training	MGH	MGH	NA	NA
breastCancer	1032870	countMatrix.2612-MGH-H-136-Breast-TR3179	II	internal validation	Training	43	Validation	MGH	MGH	NA	NA
breastCancer	940680	countMatrix.2614-MGH-H-188-Breast-TR3225	II	internal validation	Training	64	Validation	MGH	MGH	NA	NA
breastCancer	1460667	countMatrix.2615-MGH-H-146-Breast-TR3181	II	internal validation	Training	65	Validation	MGH	MGH	NA	NA
breastCancer	434936	countMatrix.2616-MGH-H-198-Breast-TR3226	I	internal validation	Training	78	Evaluation	MGH	MGH	NA	NA
breastCancer	108243	countMatrix.2617-NKI-M131-00007-BREAST-TR3410	II	internal validation	Training	57	Validation	NKI	NKI	NA	NA
breastCancer	1072887	countMatrix.2618-NKI-M131-000100-BREAST-TR3327	II	internal validation	Training	71	Training	NKI	NKI	NA	NA
breastCancer	319712	countMatrix.2619-NKI-M131-00011-BREAST-TR3272	II	internal validation	Training	63	Training	NKI	NKI	NA	NA
breastCancer	241711	countMatrix.2620-NKI-M131-000119-BREAST-TR3328	II	internal validation	Training	55	Training	NKI	NKI	NA	NA
breastCancer	358570	countMatrix.2621-NKI-M131-000123-BREAST-TR3329	II	internal validation	Training	28	Evaluation	NKI	NKI	NA	NA
breastCancer	139217	countMatrix.2622-NKI-M131-000126-BREAST-TR3330	II	internal validation	Training	56	Training	NKI	NKI	NA	NA
breastCancer	171721	countMatrix.2623-NKI-M131-000127-BREAST-TR3331	II	internal validation	Training	41	Evaluation	NKI	NKI	NA	NA
breastCancer	216507	countMatrix.2624-NKI-M131-000128-BREAST-TR3332	II	internal validation	Training	60	Training	NKI	NKI	NA	NA
breastCancer	180816	countMatrix.2625-NKI-M131-000133-BREAST-TR3333	I	internal validation	Training	63	Training	NKI	NKI	NA	NA
breastCancer	110814	countMatrix.2626-NKI-M131-000143-BREAST-TR3334	II	internal validation	Training	79	Evaluation	NKI	NKI	NA	NA
breastCancer	83076	countMatrix.2627-NKI-M131-00016-BREAST-TR3273	I	internal validation	Training	69	Validation	NKI	NKI	NA	NA
breastCancer	158554	countMatrix.2629-NKI-M131-000192-BREAST-TR3336	II	internal validation	Training	45	Evaluation	NKI	NKI	NA	NA
breastCancer	588933	countMatrix.2630-NKI-M131-000198-BREAST-TR3337	II	internal validation	Training	41	Validation	NKI	NKI	NA	NA
breastCancer	639042	countMatrix.2631-NKI-M131-00029-BREAST-TR3274	II	internal validation	Training	30	Evaluation	NKI	NKI	NA	NA
breastCancer	570981	countMatrix.2632-NKI-M131-00030-BREAST-TR3275	II	internal validation	Training	32	Evaluation	NKI	NKI	NA	NA
breastCancer	473830	countMatrix.2633-NKI-M131-00031-BREAST-TR3276	II	internal validation	Training	41	Training	NKI	NKI	NA	NA
breastCancer	784330	countMatrix.2634-NKI-M131-00032-BREAST-TR3277	I	internal validation	Training	45	Validation	NKI	NKI	NA	NA
breastCancer	446126	countMatrix.2635-NKI-M131-00033-BREAST-TR3278	II	internal validation	Training	52	Validation	NKI	NKI	NA	NA
breastCancer	254207	countMatrix.2636-NKI-M131-00038-BREAST-TR3279	III	internal validation	Training	46	Evaluation	NKI	NKI	NA	NA
breastCancer	921357	countMatrix.2637-NKI-M131-000432-BREAST-TR3338	II	internal validation	Training	57	Evaluation	NKI	NKI	NA	NA
breastCancer	611779	countMatrix.2638-NKI-M131-00045-BREAST-TR3280	I	internal validation	Training	52	Validation	NKI	NKI	NA	NA
breastCancer	154899	countMatrix.2639-NKI-M131-00051-BREAST-TR3281	III	internal validation	Training	51	Validation	NKI	NKI	NA	NA
breastCancer	237346	countMatrix.2640-NKI-M131-00063-BREAST-TR3412	II	internal validation	Training	51	Validation	NKI	NKI	NA	NA
breastCancer	52220	countMatrix.2641-NKI-M131-00073-BREAST-TR3413	II	internal validation	Training	80	Validation	NKI	NKI	NA	NA
breastCancer	861304	countMatrix.2642-NKI-M131-00081-BREAST-TR3326	II	internal validation	Training	49	Training	NKI	NKI	NA	NA
breastCancer	714850	countMatrix.2643-TR3223-BREAST-MGH	I	internal validation	Training	57	Evaluation	MGH	MGH	NA	NA
healthyControl	2504088	countMatrix.625-UMCU-HC-1-0197-TR824	healthyControl	internal validation	Training	54	Evaluation	UMCU	other	NA	NA
healthyControl	569735	countMatrix.633-UMCU-HC-1-0205-TR811	healthyControl	internal validation	Training	40	Evaluation	UMCU	other	NA	NA
healthyControl	31740	countMatrix.638-UMCU-HC-1-0210-TR819	healthyControl	internal validation	Training	52	Evaluation	UMCU	other	NA	NA
healthyControl	1253873	countMatrix.640-UMCU-HC-1-0212-TR818	healthyControl	internal validation	Training	51	Evaluation	UMCU	other	NA	NA
healthyControl	2254987	countMatrix.641-Vumc-HD-101-TR922	healthyControl	internal validation	Training	35	Training	VUMC	VUMC	NA	NA
healthyControl	1624940	countMatrix.642-Vumc-HD-103-TR923	healthyControl	internal validation	Training	54	Evaluation	VUMC	VUMC	NA	NA
healthyControl	1060415	countMatrix.643-Vumc-HD-108-TR924	healthyControl	internal validation	Training	56	Training	VUMC	VUMC	NA	NA
healthyControl	1034608	countMatrix.644-Vumc-HD-127-TR925	healthyControl	internal validation	Training	52	Training	VUMC	VUMC	NA	NA
healthyControl	1267180	countMatrix.645-Vumc-HD-130-TR926	healthyControl	internal validation	Training	57	Evaluation	VUMC	VUMC	NA	NA
healthyControl	1811811	countMatrix.646-Vumc-HD-142-TR927	healthyControl	internal validation	Training	48	Training	VUMC	VUMC	NA	NA
healthyControl	1848712	countMatrix.647-Vumc-HD-143-TR928	healthyControl	internal validation	Training	38	Evaluation	VUMC	VUMC	NA	NA
healthyControl	1367389	countMatrix.648-Vumc-HD-144-TR929	healthyControl	internal validation	Training	55	Evaluation	VUMC	VUMC	NA	NA
healthyControl	2135918	countMatrix.649-Vumc-HD-145-TR930	healthyControl	internal validation	Training	38	Validation	VUMC	VUMC	NA	NA
healthyControl	312502	countMatrix.650-Vumc-HD-148-TR931	healthyControl	internal validation	Training	51	Evaluation	VUMC	VUMC	NA	NA
healthyControl	1330504	countMatrix.651-Vumc-HD-149-TR932	healthyControl	internal validation	Training	39	Evaluation	VUMC	VUMC	NA	NA
healthyControl	1058793	countMatrix.652-Vumc-HD-151-TR933	healthyControl	internal validation	Training	42	Evaluation	VUMC	VUMC	NA	NA
healthyControl	560348	countMatrix.653-Vumc-HD-155-TR934	healthyControl	internal validation	Training	42	Evaluation	VUMC	VUMC	NA	NA
healthyControl	522458	countMatrix.654-Vumc-HD-156-TR935	healthyControl	internal validation	Training	42	Evaluation	VUMC	VUMC	NA	NA
healthyControl	1949354	countMatrix.655-Vumc-HD-56-TR884	healthyControl	internal validation	Training	47	Evaluation	VUMC	VUMC	NA	NA
healthyControl	2446472	countMatrix.656-Vumc-HD-60-TR885	healthyControl	internal validation	Training	44	Training	VUMC	VUMC	NA	NA
healthyControl	1702177	countMatrix.657-Vumc-HD-63-TR886	healthyControl	internal validation	Training	49	Training	VUMC	VUMC	NA	NA
healthyControl	1989931	countMatrix.658-Vumc-HD-73-TR887	healthyControl	internal validation	Training	40	Evaluation	VUMC	VUMC	NA	NA
healthyControl	1764065	countMatrix.659-Vumc-HD-74-TR888	healthyControl	internal validation	Training	60	Training	VUMC	VUMC	NA	NA
healthyControl	1694684	countMatrix.660-Vumc-HD-80-TR889	healthyControl	internal validation	Training	39	Evaluation	VUMC	VUMC	NA	NA
healthyControl	1863395	countMatrix.661-Vumc-HD-81-TR890	healthyControl	internal validation	Training	40	Training	VUMC	VUMC	NA	NA
healthyControl	1295038	countMatrix.662-Vumc-HD-83-TR891	healthyControl	internal validation	Training	65	Evaluation	VUMC	VUMC	NA	NA
healthyControl	846712	countMatrix.663-Vumc-HD-84-TR892	healthyControl	internal validation	Training	37	Training	VUMC	VUMC	NA	NA
healthyControl	2087589	countMatrix.664-Vumc-HD-86-TR893	healthyControl	internal validation	Training	45	Training	VUMC	VUMC	NA	NA
healthyControl	1474811	countMatrix.665-Vumc-HD-87-TR894	healthyControl	internal validation	Training	40	Evaluation	VUMC	VUMC	NA	NA
healthyControl	2083006	countMatrix.666-Vumc-HD-88-TR895	healthyControl	internal validation	Training	50	Training	VUMC	VUMC	NA	NA
healthyControl	2485313	countMatrix.667-Vumc-HD-89-TR896	healthyControl	internal validation	Training	45	Training	VUMC	VUMC	NA	NA
healthyControl	1945627	countMatrix.668-Vumc-HD-91-TR897	healthyControl	internal validation	Training	59	Evaluation	VUMC	VUMC	NA	NA
healthyControl	2214311	countMatrix.669-Vumc-HD-92-TR920	healthyControl	internal validation	Training	36	Training	VUMC	VUMC	NA	NA
healthyControl	302268	countMatrix.670-Vumc-HD-98-TR921	healthyControl	internal validation	Training	50	Training	VUMC	VUMC	NA	NA
healthyControl	1114973	countMatrix.672-AMC-HD-002-TR1140	healthyControl	internal validation	Training	20	Validation	AMC	other	NA	NA
healthyControl	692957	countMatrix.673-AMC-HD-003-TR1141	healthyControl	internal validation	Training	21	Validation	AMC	other	NA	NA
healthyControl	845777	countMatrix.674-AMC-HD-004-TR1142	healthyControl	internal validation	Training	21	Validation	AMC	other	NA	NA
healthyControl	815923	countMatrix.675-AMC-HD-005-TR1143	healthyControl	internal validation	Training	21	Validation	AMC	other	NA	NA
healthyControl	1166808	countMatrix.676-AMC-HD-006-TR1144	healthyControl	internal validation	Training	22	Validation	AMC	other	NA	NA
healthyControl	729842	countMatrix.677-AMC-HD-007-TR1145	healthyControl	internal validation	Training	30	Training	AMC	other	NA	NA
healthyControl	1032443	countMatrix.679-AMC-HD-010-TR1147	healthyControl	internal validation	Training	42	Evaluation	AMC	other	NA	NA
healthyControl	241306	countMatrix.680-Vumc-HD-100-TR1095	healthyControl	internal validation	Training	33	Validation	VUMC	VUMC	NA	NA
healthyControl	866988	countMatrix.685-Vumc-HD-107-TR1100	healthyControl	internal validation	Training	24	Validation	VUMC	VUMC	NA	NA
healthyControl	636359	countMatrix.687-Vumc-HD-110-TR1102	healthyControl	internal validation	Training	23	Validation	VUMC	VUMC	NA	NA
healthyControl	926507	countMatrix.689-Vumc-HD-11-1-TR1153	healthyControl	internal validation	Training	27	Validation	VUMC	VUMC	NA	NA
healthyControl	560437	countMatrix.690-Vumc-HD-112-TR1104	healthyControl	internal validation	Training	21	Validation	VUMC	VUMC	NA	NA
healthyControl	428345	countMatrix.691-Vumc-HD-113-TR1105	healthyControl	internal validation	Training	22	Validation	VUMC	VUMC	NA	NA
healthyControl	1122410	countMatrix.693-Vumc-HD-115-TR1107	healthyControl	internal validation	Training	29	Training	VUMC	VUMC	NA	NA
healthyControl	813694	countMatrix.694-Vumc-HD-116-TR1108	healthyControl	internal validation	Training	32	Validation	VUMC	VUMC	NA	NA
healthyControl	1818804	countMatrix.697-Vumc-HD-119-TR1111	healthyControl	internal validation	Training	32	Validation	VUMC	VUMC	NA	NA
healthyControl	536801	countMatrix.698-Vumc-HD-120-TR1112	healthyControl	internal validation	Training	33	Training	VUMC	VUMC	NA	NA
healthyControl	269091	countMatrix.700-Vumc-HD-122-TR1114	healthyControl	internal validation	Training	25	Validation	VUMC	VUMC	NA	NA
healthyControl	859374	countMatrix.701-Vumc-HD-123-TR1115	healthyControl	internal validation	Training	27	Validation	VUMC	VUMC	NA	NA
healthyControl	640926	countMatrix.704-Vumc-HD-126-TR1118	healthyControl	internal validation	Training	32	Evaluation	VUMC	VUMC	NA	NA
healthyControl	302523	countMatrix.705-Vumc-HD-128-TR1119	healthyControl	internal validation	Training	24	Validation	VUMC	VUMC	NA	NA
healthyControl	345699	countMatrix.706-Vumc-HD-129-TR1120	healthyControl	internal validation	Training	33	Validation	VUMC	VUMC	NA	NA
healthyControl	1351941	countMatrix.710-Vumc-HD-135-TR1124	healthyControl	internal validation	Training	23	Validation	VUMC	VUMC	NA	NA
healthyControl	625782	countMatrix.711-Vumc-HD-136-TR1125	healthyControl	internal validation	Training	20	Validation	VUMC	VUMC	NA	NA
healthyControl	695429	countMatrix.718-Vumc-HD-150-TR1133	healthyControl	internal validation	Training	32	Training	VUMC	VUMC	NA	NA
healthyControl	1487659	countMatrix.719-Vumc-HD-15-1-TR1154	healthyControl	internal validation	Training	26	Validation	VUMC	VUMC	NA	NA
healthyControl	1217980	countMatrix.720-Vumc-HD-152-TR1134	healthyControl	internal validation	Training	32	Evaluation	VUMC	VUMC	NA	NA
healthyControl	225474	countMatrix.721-Vumc-HD-153-TR1135	healthyControl	internal validation	Training	26	Training	VUMC	VUMC	NA	NA
healthyControl	703025	countMatrix.722-Vumc-HD-154-TR1136	healthyControl	internal validation	Training	26	Validation	VUMC	VUMC	NA	NA
healthyControl	1324905	countMatrix.725-Vumc-HD-16-1-TR1155	healthyControl	internal validation	Training	43	Training	VUMC	VUMC	NA	NA
healthyControl	201282	countMatrix.726-Vumc-HD-17-1-TR1160	healthyControl	internal validation	Training	27	Validation	VUMC	VUMC	NA	NA
healthyControl	525197	countMatrix.727-Vumc-HD-20-1-TR1156	healthyControl	internal validation	Training	46	Training	VUMC	VUMC	NA	NA
healthyControl	422958	countMatrix.728-Vumc-HD-21-1-TR1161	healthyControl	internal validation	Training	39	Training	VUMC	VUMC	NA	NA
healthyControl	208003	countMatrix.729-Vumc-HD-2-1-TR1148	healthyControl	internal validation	Training	53	Evaluation	VUMC	VUMC	NA	NA
healthyControl	458056	countMatrix.730-Vumc-HD-22-1-TR1157	healthyControl	internal validation	Training	52	Evaluation	VUMC	VUMC	NA	NA
healthyControl	258170	countMatrix.731-Vumc-HD-27-2-TR1162	healthyControl	internal validation	Training	36	Training	VUMC	VUMC	NA	NA
healthyControl	203404	countMatrix.732-Vumc-HD-30-2-TR1163	healthyControl	internal validation	Training	29	Validation	VUMC	VUMC	NA	NA
healthyControl	297301	countMatrix.733-Vumc-HD-3-1-TR1149	healthyControl	internal validation	Training	53	Evaluation	VUMC	VUMC	NA	NA
healthyControl	280891	countMatrix.734-Vumc-HD-32-2-TR1164	healthyControl	internal validation	Training	27	Validation	VUMC	VUMC	NA	NA
healthyControl	211307	countMatrix.735-Vumc-HD-36-TR1165	healthyControl	internal validation	Training	38	Evaluation	VUMC	VUMC	NA	NA
healthyControl	830890	countMatrix.736-Vumc-HD-39-1-TR1158	healthyControl	internal validation	Training	22	Validation	VUMC	VUMC	NA	NA
healthyControl	490223	countMatrix.737-Vumc-HD-40-1-TR1159	healthyControl	internal validation	Training	21	Validation	VUMC	VUMC	NA	NA
healthyControl	395476	countMatrix.738-Vumc-HD-44-2-TR1166	healthyControl	internal validation	Training	33	Validation	VUMC	VUMC	NA	NA
healthyControl	234230	countMatrix.739-Vumc-HD-47-1-TR1167	healthyControl	internal validation	Training	49	Training	VUMC	VUMC	NA	NA
healthyControl	188165	countMatrix.740-Vumc-HD-49-1-TR1168	healthyControl	internal validation	Training	54	Training	VUMC	VUMC	NA	NA
healthyControl	271215	countMatrix.741-Vumc-HD-4-TR1150	healthyControl	internal validation	Training	43	Evaluation	VUMC	VUMC	NA	NA
healthyControl	362397	countMatrix.742-Vumc-HD-50-1-TR1169	healthyControl	internal validation	Training	62	Validation	VUMC	VUMC	NA	NA
healthyControl	259978	countMatrix.743-Vumc-HD-51-1-TR1170	healthyControl	internal validation	Training	41	Training	VUMC	VUMC	NA	NA
healthyControl	202859	countMatrix.744-Vumc-HD-53-1-TR1171	healthyControl	internal validation	Training	54	Evaluation	VUMC	VUMC	NA	NA
healthyControl	425866	countMatrix.745-Vumc-HD-54-1-TR1172	healthyControl	internal validation	Training	64	Validation	VUMC	VUMC	NA	NA
healthyControl	255360	countMatrix.747-Vumc-HD-5-TR1151	healthyControl	internal validation	Training	64	Validation	VUMC	VUMC	NA	NA
healthyControl	1290712	countMatrix.751-Vumc-HD-69-TR1061	healthyControl	internal validation	Training	24	Validation	VUMC	VUMC	NA	NA
healthyControl	694821	countMatrix.755-Vumc-HD-75-TR1065	healthyControl	internal validation	Training	27	Validation	VUMC	VUMC	NA	NA
healthyControl	1220369	countMatrix.763-Vumc-HD-93-TR1085	healthyControl	internal validation	Training	24	Validation	VUMC	VUMC	NA	NA
healthyControl	631186	countMatrix.769-Vumc-HD-9-TR1152	healthyControl	internal validation	Training	41	Training	VUMC	VUMC	NA	NA
healthyControl	346363	countMatrix.784-Vumc-HD-52-TR1489	healthyControl	internal validation	Training	76	Training	VUMC	VUMC	NA	NA
healthyControl	1053052	countMatrix.787-Vumc-HD-180-TR1523	healthyControl	internal validation	Training	63	Validation	VUMC	VUMC	NA	NA
healthyControl	1371464	countMatrix.788-Vumc-HD-161-TR1522	healthyControl	internal validation	Training	68	Training	VUMC	VUMC	NA	NA
healthyControl	228747	countMatrix.794-Vumc-HD-227-TR1716	healthyControl	internal validation	Training	51	Training	VUMC	VUMC	NA	NA
healthyControl	298468	countMatrix.799-Vumc-HD-234-TR1717	healthyControl	internal validation	Training	53	Evaluation	VUMC	VUMC	NA	NA
healthyControl	258542	countMatrix.802-Vumc-HD-226-TR1718	healthyControl	internal validation	Training	57	Training	VUMC	VUMC	NA	NA
healthyControl	786876	countMatrix.814-Vumc-HD-218-TR1905	healthyControl	internal validation	Training	54	Evaluation	VUMC	VUMC	NA	NA
healthyControl	1347932	countMatrix.818-Vumc-HD-262-TR1866	healthyControl	internal validation	Training	55	Evaluation	VUMC	VUMC	NA	NA
healthyControl	608070	countMatrix.819-Vumc-HD-162-TR1756	healthyControl	internal validation	Training	42	Training	VUMC	VUMC	NA	NA
healthyControl	414985	countMatrix.820-Vumc-HD-169-TR1758	healthyControl	internal validation	Training	42	Training	VUMC	VUMC	NA	NA
healthyControl	1362830	countMatrix.822-Vumc-HD-198-TR1907	healthyControl	internal validation	Training	55	Evaluation	VUMC	VUMC	NA	NA
healthyControl	619944	countMatrix.826-Vumc-HD-163-TR1757	healthyControl	internal validation	Training	44	Training	VUMC	VUMC	NA	NA
healthyControl	233768	countMatrix.828-Vumc-HD-186-TR1759	healthyControl	internal validation	Training	47	Evaluation	VUMC	VUMC	NA	NA
healthyControl	1015662	countMatrix.829-Vumc-HD-283-TR1874	healthyControl	internal validation	Training	56	Training	VUMC	VUMC	NA	NA
healthyControl	1234985	countMatrix.830-Vumc-HD-272-TR1876	healthyControl	internal validation	Training	55	Training	VUMC	VUMC	NA	NA
healthyControl	418774	countMatrix.833-Vumc-HD-228-TR1883	healthyControl	internal validation	Training	58	Training	VUMC	VUMC	NA	NA
healthyControl	365922	countMatrix.834-Vumc-HD-225-TR1884	healthyControl	internal validation	Training	55	Training	VUMC	VUMC	NA	NA
healthyControl	1008372	countMatrix.835-Vumc-HD-236-TR1782	healthyControl	internal validation	Training	63	Validation	VUMC	VUMC	NA	NA
healthyControl	1222854	countMatrix.837-Vumc-HD-195-TR1851	healthyControl	internal validation	Training	52	Training	VUMC	VUMC	NA	NA
healthyControl	666315	countMatrix.838-Vumc-HD-235-TR1761	healthyControl	internal validation	Training	50	Training	VUMC	VUMC	NA	NA
healthyControl	1227579	countMatrix.839-Vumc-HD-264-TR1867	healthyControl	internal validation	Training	56	Training	VUMC	VUMC	NA	NA
healthyControl	1286451	countMatrix.841-Vumc-HD-239-TR1781	healthyControl	internal validation	Training	48	Training	VUMC	VUMC	NA	NA
healthyControl	600057	countMatrix.842-Vumc-HD-188-TR1849	healthyControl	internal validation	Training	60	Training	VUMC	VUMC	NA	NA
healthyControl	852233	countMatrix.843-Vumc-HD-189-TR1850	healthyControl	internal validation	Training	69	Training	VUMC	VUMC	NA	NA
healthyControl	721526	countMatrix.844-Vumc-HD-196-TR1852	healthyControl	internal validation	Training	47	Evaluation	VUMC	VUMC	NA	NA
healthyControl	991811	countMatrix.847-Vumc-HD-263-TR1877	healthyControl	internal validation	Training	56	Validation	VUMC	VUMC	NA	NA
healthyControl	439282	countMatrix.849-Vumc-HD-230-TR1881	healthyControl	internal validation	Training	52	Training	VUMC	VUMC	NA	NA
healthyControl	146363	countMatrix.850-Vumc-HD-229-TR1882	healthyControl	internal validation	Training	51	Training	VUMC	VUMC	NA	NA
healthyControl	292290	countMatrix.851-Vumc-HD-224-TR1885	healthyControl	internal validation	Training	59	Validation	VUMC	VUMC	NA	NA
healthyControl	278054	countMatrix.852-Vumc-HD-233-TR1879	healthyControl	internal validation	Training	55	Training	VUMC	VUMC	NA	NA
healthyControl	360538	countMatrix.854-Vumc-HD-280-TR1870	healthyControl	internal validation	Training	50	Training	VUMC	VUMC	NA	NA
healthyControl	250614	countMatrix.855-Vumc-HD-238-TR1878	healthyControl	internal validation	Training	51	Training	VUMC	VUMC	NA	NA
healthyControl	972405	countMatrix.856-Vumc-HD-199-TR1914	healthyControl	internal validation	Training	62	Training	VUMC	VUMC	NA	NA
healthyControl	1093039	countMatrix.857-Vumc-HD-217-TR1915	healthyControl	internal validation	Training	52	Evaluation	VUMC	VUMC	NA	NA
healthyControl	398245	countMatrix.867-Vumc-HC-0388-TR2641	healthyControl	internal validation	Training	60	Evaluation	VUMC	VUMC	NA	NA
healthyControl	980246	countMatrix.868-Vumc-HC-0396-TR2642	healthyControl	internal validation	Training	63	Training	VUMC	VUMC	NA	NA
healthyControl	111172	countMatrix.869-Vumc-HC-0403-TR2643	healthyControl	internal validation	Training	70	Validation	VUMC	VUMC	NA	NA
healthyControl	476173	countMatrix.870-Vumc-HC-0405-TR2644	healthyControl	internal validation	Training	62	Validation	VUMC	VUMC	NA	NA
healthyControl	500064	countMatrix.871-Vumc-HC-0406-TR2645	healthyControl	internal validation	Training	62	Validation	VUMC	VUMC	NA	NA
healthyControl	773865	countMatrix.872-Vumc-HC-0411-TR2646	healthyControl	internal validation	Training	62	Training	VUMC	VUMC	NA	NA
healthyControl	91242	countMatrix.873-Vumc-HC-0412-TR2647	healthyControl	internal validation	Training	60	Evaluation	VUMC	VUMC	NA	NA
healthyControl	474713	countMatrix.874-Vumc-HC-0414-TR2648	healthyControl	internal validation	Training	60	Training	VUMC	VUMC	NA	NA
healthyControl	671005	countMatrix.882-Vumc-HC-0009-TR2589	healthyControl	internal validation	Training	61	Training	VUMC	VUMC	NA	NA
healthyControl	676254	countMatrix.883-Vumc-HC-0017-TR2590	healthyControl	internal validation	Training	61	Evaluation	VUMC	VUMC	NA	NA
healthyControl	744074	countMatrix.887-VUMC-HC-0095-TR2595	healthyControl	internal validation	Training	63	Evaluation	VUMC	VUMC	NA	NA
healthyControl	1251854	countMatrix.891-VUMC-HC-0302-TR2613	healthyControl	internal validation	Training	60	Training	VUMC	VUMC	NA	NA
healthyControl	884471	countMatrix.893-VUMC-HC-0053-TR3025	healthyControl	internal validation	Training	63	Training	VUMC	VUMC	NA	NA
healthyControl	429032	countMatrix.894-VUMC-HC-0056-TR2638	healthyControl	internal validation	Training	64	Validation	VUMC	VUMC	NA	NA
healthyControl	687851	countMatrix.897-VUMC-HC0102-DOT-HD-48h-TR3064	healthyControl	internal validation	Training	66	Evaluation	VUMC	VUMC	NA	NA
healthyControl	828254	countMatrix.898-VUMC-HC0103-DOT-HD-48h-TR3065	healthyControl	internal validation	Training	74	Evaluation	VUMC	VUMC	NA	NA
healthyControl	638131	countMatrix.899-VUMC-HC0082-DOT-HD-48h-TR3092	healthyControl	internal validation	Training	70	Evaluation	VUMC	VUMC	NA	NA
healthyControl	1889364	countMatrix.900-VUMC-HC0144-DOT-HD-48h-TR3073	healthyControl	internal validation	Training	64	Validation	VUMC	VUMC	NA	NA
healthyControl	941865	countMatrix.902-VUMC-HC0096-DOT-HD-48h-TR3097	healthyControl	internal validation	Training	63	Training	VUMC	VUMC	NA	NA
healthyControl	1002003	countMatrix.903-VUMC-HC0125-DOT-HD-48h-TR3067	healthyControl	internal validation	Training	77	Evaluation	VUMC	VUMC	NA	NA
healthyControl	719122	countMatrix.904-VUMC-HC0069-DOT-HD-48h-TR3094	healthyControl	internal validation	Training	62	Validation	VUMC	VUMC	NA	NA
healthyControl	720504	countMatrix.906-VUMC-HC0166-DOT-HD-48h-TR3105	healthyControl	internal validation	Training	67	Validation	VUMC	VUMC	NA	NA
healthyControl	1441510	countMatrix.908-VUMC-HC0172-DOT-HD-48h-TR3107	healthyControl	internal validation	Training	63	Training	VUMC	VUMC	NA	NA
healthyControl	1022967	countMatrix.911-VUMC-HC0118-DOT-HD-48h-TR3066	healthyControl	internal validation	Training	66	Evaluation	VUMC	VUMC	NA	NA
healthyControl	1104529	countMatrix.912-VUMC-HC0129-DOT-HD-48h-TR3068	healthyControl	internal validation	Training	75	Evaluation	VUMC	VUMC	NA	NA
healthyControl	1372606	countMatrix.913-VUMC-HC0140-DOT-HD-48h-TR3071	healthyControl	internal validation	Training	65	Validation	VUMC	VUMC	NA	NA
healthyControl	870540	countMatrix.916-VUMC-HC0097-DOT-HD-48h-TR3098	healthyControl	internal validation	Training	66	Training	VUMC	VUMC	NA	NA
healthyControl	551326	countMatrix.920-VUMC-HC0131-DOT-HD-48h-TR3069	healthyControl	internal validation	Training	67	Training	VUMC	VUMC	NA	NA
healthyControl	826951	countMatrix.921-VUMC-HC0083-DOT-HD-48h-TR3093	healthyControl	internal validation	Training	69	Validation	VUMC	VUMC	NA	NA
healthyControl	551416	countMatrix.922-VUMC-HC0094-DOT-HD-48h-TR3095	healthyControl	internal validation	Training	69	Training	VUMC	VUMC	NA	NA
healthyControl	1231029	countMatrix.923-VUMC-HC0151-DOT-HD-48h-TR3136	healthyControl	internal validation	Training	70	Validation	VUMC	VUMC	NA	NA
healthyControl	1351032	countMatrix.924-VUMC-HC0161-DOT-HD-48h-TR3137	healthyControl	internal validation	Training	69	Validation	VUMC	VUMC	NA	NA
healthyControl	935544	countMatrix.927-Vienna-CRC-Vien-21-TR3006	healthyControl	internal validation	Training	30	Training	VIENNA	other	NA	NA
healthyControl	508010	countMatrix.928-Vienna-CRC-Vien-23-TR3008	healthyControl	internal validation	Training	29	Evaluation	VIENNA	other	NA	NA
healthyControl	534532	countMatrix.929-Vienna-CRC-Vien-1-TR2948	healthyControl	internal validation	Training	36	Training	VIENNA	other	NA	NA
healthyControl	672975	countMatrix.931-Vienna-CRC-Vien-4-TR2951	healthyControl	internal validation	Training	33	Training	VIENNA	other	NA	NA
healthyControl	44233	countMatrix.932-NKI-107-005287-HD-TR3339	healthyControl	internal validation	Training	55	Evaluation	NKI	NKI	NA	NA
healthyControl	20552	countMatrix.933-NKI-107-005288-HD-TR3340	healthyControl	internal validation	Training	53	Evaluation	NKI	NKI	NA	NA
healthyControl	156420	countMatrix.934-NKI-107-005289-HD-TR3341	healthyControl	internal validation	Training	71	Training	NKI	NKI	NA	NA
healthyControl	42720	countMatrix.935-NKI-107-005292-HD-TR3342	healthyControl	internal validation	Training	34	Training	NKI	NKI	NA	NA
healthyControl	150473	countMatrix.936-NKI-107-005295-HD-TR3343	healthyControl	internal validation	Training	60	Validation	NKI	NKI	NA	NA
healthyControl	313768	countMatrix.937-NKI-107-005304-HD-TR3344	healthyControl	internal validation	Training	59	Validation	NKI	NKI	NA	NA
healthyControl	89622	countMatrix.938-NKI-107-005309-HD-TR3345	healthyControl	internal validation	Training	64	Evaluation	NKI	NKI	NA	NA
healthyControl	183630	countMatrix.939-NKI-107-005310-HD-TR3346	healthyControl	internal validation	Training	50	Training	NKI	NKI	NA	NA
healthyControl	495944	countMatrix.940-NKI-107-005311-HD-TR3347	healthyControl	internal validation	Training	64	Validation	NKI	NKI	NA	NA
healthyControl	475075	countMatrix.941-NKI-107-005313-HD-TR3348	healthyControl	internal validation	Training	66	Validation	NKI	NKI	NA	NA
healthyControl	169490	countMatrix.942-NKI-107-005314-HD-TR3349	healthyControl	internal validation	Training	51	Training	NKI	NKI	NA	NA
healthyControl	102310	countMatrix.943-NKI-107-005315-HD-TR3386	healthyControl	internal validation	Training	55	Evaluation	NKI	NKI	NA	NA
healthyControl	85298	countMatrix.944-NKI-107-005328-HD-TR3388	healthyControl	internal validation	Training	61	Training	NKI	NKI	NA	NA
healthyControl	67057	countMatrix.946-NKI-107-005333-HD-TR3390	healthyControl	internal validation	Training	36	Training	NKI	NKI	NA	NA
healthyControl	52420	countMatrix.947-NKI-107-005354-HD-TR3392	healthyControl	internal validation	Training	51	Training	NKI	NKI	NA	NA
healthyControl	54829	countMatrix.948-NKI-107-005356-HD-TR3393	healthyControl	internal validation	Training	69	Validation	NKI	NKI	NA	NA
healthyControl	59860	countMatrix.950-NKI-107-005364-HD-TR3395	healthyControl	internal validation	Training	36	Training	NKI	NKI	NA	NA
healthyControl	164280	countMatrix.951-NKI-107-005370-HD-TR3396	healthyControl	internal validation	Training	64	Training	NKI	NKI	NA	NA
healthyControl	151759	countMatrix.952-NKI-107-005371-HD-TR3451	healthyControl	internal validation	Training	52	Training	NKI	NKI	NA	NA
healthyControl	254520	countMatrix.955-NKI-107-005379-HD-TR3455	healthyControl	internal validation	Training	54	Training	NKI	NKI	NA	NA
healthyControl	433590	countMatrix.957-NKI-107-005384-HD-TR3457	healthyControl	internal validation	Training	72	Training	NKI	NKI	NA	NA
healthyControl	524073	countMatrix.958-NKI-107-005385-HD-TR3458	healthyControl	internal validation	Training	39	Evaluation	NKI	NKI	NA	NA
healthyControl	180364	countMatrix.959-NKI-107-005386-HD-TR3497	healthyControl	internal validation	Training	65	Training	NKI	NKI	NA	NA
healthyControl	690937	countMatrix.960-NKI-107-005388-HD-TR3459	healthyControl	internal validation	Training	29	Training	NKI	NKI	NA	NA
healthyControl	850568	countMatrix.961-NKI-107-005389-HD-TR3460	healthyControl	internal validation	Training	65	Training	NKI	NKI	NA	NA
healthyControl	125948	countMatrix.962-NKI-107-005397-HD-TR3500	healthyControl	internal validation	Training	58	Evaluation	NKI	NKI	NA	NA
healthyControl	148472	countMatrix.963-NKI-107-005400-HD-TR3424	healthyControl	internal validation	Training	42	Evaluation	NKI	NKI	NA	NA
healthyControl	92657	countMatrix.964-NKI-107-005402-HD-TR3425	healthyControl	internal validation	Training	25	Validation	NKI	NKI	NA	NA
healthyControl	74148	countMatrix.966-NKI-107-005404-HD-TR3427	healthyControl	internal validation	Training	66	Evaluation	NKI	NKI	NA	NA
healthyControl	112474	countMatrix.967-NKI-107-005414-HD-TR3433	healthyControl	internal validation	Training	50	Training	NKI	NKI	NA	NA
healthyControl	66358	countMatrix.968-NKI-107-005415-HD-TR3291	healthyControl	internal validation	Training	57	Evaluation	NKI	NKI	NA	NA
healthyControl	299050	countMatrix.969-NKI-107-005417-HD-TR3293	healthyControl	internal validation	Training	56	Training	NKI	NKI	NA	NA
healthyControl	194602	countMatrix.970-NKI-107-005433-HD-TR3301	healthyControl	internal validation	Training	52	Evaluation	NKI	NKI	NA	NA
healthyControl	219338	countMatrix.971-NKI-107-005436-HD-TR3474	healthyControl	internal validation	Training	47	Training	NKI	NKI	NA	NA
healthyControl	92127	countMatrix.972-NKI-107-005437-HD-TR3475	healthyControl	internal validation	Training	21	Validation	NKI	NKI	NA	NA
healthyControl	269807	countMatrix.973-NKI-107-005440-HD-TR3289	healthyControl	internal validation	Training	21	Validation	NKI	NKI	NA	NA
healthyControl	61536	countMatrix.974-NKI-107-005448-HD-TR3290	healthyControl	internal validation	Training	42	Evaluation	NKI	NKI	NA	NA
healthyControl	265875	countMatrix.975-NKI-107-005450-HD-TR3476	healthyControl	internal validation	Training	67	Evaluation	NKI	NKI	NA	NA
healthyControl	360087	countMatrix.976-NKI-107-005455-HD-TR3478	healthyControl	internal validation	Training	37	Evaluation	NKI	NKI	NA	NA
healthyControl	245990	countMatrix.977-NKI-107-005456-HD-TR3479	healthyControl	internal validation	Training	64	Evaluation	NKI	NKI	NA	NA
healthyControl	221965	countMatrix.978-NKI-107-005457-HD-TR3480	healthyControl	internal validation	Training	73	Evaluation	NKI	NKI	NA	NA
healthyControl	417537	countMatrix.979-NKI-107-005461-HD-TR3482	healthyControl	internal validation	Training	21	Validation	NKI	NKI	NA	NA
healthyControl	95379	countMatrix.980-NKI-107-005462-HD-TR3283	healthyControl	internal validation	Training	24	Validation	NKI	NKI	NA	NA
healthyControl	281371	countMatrix.981-NKI-107-005472-HD-TR3284	healthyControl	internal validation	Training	64	Validation	NKI	NKI	NA	NA
healthyControl	445197	countMatrix.982-NKI-107-005484-HD-TR3285	healthyControl	internal validation	Training	70	Validation	NKI	NKI	NA	NA
healthyControl	63165	countMatrix.983-NKI-107-005495-HD-TR3286	healthyControl	internal validation	Training	61	Validation	NKI	NKI	NA	NA
healthyControl	143066	countMatrix.984-NKI-107-005497-HD-TR3287	healthyControl	internal validation	Training	68	Training	NKI	NKI	NA	NA
healthyControl	153308	countMatrix.985-NKI-107-005500-HD-TR3288	healthyControl	internal validation	Training	74	Training	NKI	NKI	NA	NA
healthyControl	335219	countMatrix.986-VUMC-HC442-HD-TR3323	healthyControl	internal validation	Training	78	Training	VUMC	VUMC	NA	NA
healthyControl	795287	countMatrix.990-VUMC-HC425-HD-TR3322	healthyControl	internal validation	Training	63	Validation	VUMC	VUMC	NA	NA
healthyControl	713009	countMatrix.992-VUMC-HC428-HD-TR3325	healthyControl	internal validation	Training	67	Evaluation	VUMC	VUMC	NA	NA
healthyControl	1891825	countMatrix.994-VUMC-HC440-HD-TR3446	healthyControl	internal validation	Training	52	Evaluation	VUMC	VUMC	NA	NA
healthyControl	2476212	countMatrix.995-VUMC-HC423-HD-TR3444	healthyControl	internal validation	Training	58	Evaluation	VUMC	VUMC	NA	NA
healthyControl	978706	TR5373-BREAST-NKI	healthyControl	external validation	Validation	69	NA	NKI	NKI	High	Poor
healthyControl	188738	TR5374-BREAST-NKI	healthyControl	external validation	Validation	60	NA	NKI	NKI	Very_High	Poor
healthyControl	2114627	TR5375-BREAST-NKI	healthyControl	external validation	Validation	46	NA	NKI	NKI	Normal	Normal
healthyControl	2379472	TR5376-BREAST-NKI	healthyControl	external validation	Validation	59	NA	NKI	NKI	Normal	Poor
breastCancer	88869	TR5377-BREAST-NKI	III	external validation	Validation	67	NA	NKI	NKI	High	Poor
breastCancer	71853	TR5378-BREAST-NKI	II	external validation	Validation	52	NA	NKI	NKI	Normal	Normal
healthyControl	1514629	TR5379-BREAST-NKI	healthyControl	external validation	Validation	61	NA	NKI	NKI	Normal	Normal
breastCancer	641696	TR5399-BREAST-NKI	II	external validation	Validation	50	NA	NKI	NKI	NA	NA
healthyControl	449960	TR5400-BREAST-NKI	healthyControl	external validation	Validation	43	NA	NKI	NKI	NA	NA
breastCancer	612490	TR5401-BREAST-NKI	II	external validation	Validation	59	NA	NKI	NKI	NA	NA
breastCancer	2356481	TR5402-BREAST-NKI	II	external validation	Validation	53	NA	NKI	NKI	NA	NA
healthyControl	659693	TR5403-BREAST-NKI	healthyControl	external validation	Validation	66	NA	NKI	NKI	NA	NA
breastCancer	1027155	TR5405-BREAST-NKI	II	external validation	Validation	67	NA	NKI	NKI	NA	NA
breastCancer	487426	TR5406-BREAST-NKI	II	external validation	Validation	61	NA	NKI	NKI	NA	NA
breastCancer	643409	TR5407-BREAST-NKI	II	external validation	Validation	65	NA	NKI	NKI	NA	NA
breastCancer	15461	TR5408-BREAST-NKI	II	external validation	Validation	41	NA	NKI	NKI	NA	NA
breastCancer	1477150	TR5409-BREAST-NKI	IV	external validation	Validation	48	NA	NKI	NKI	NA	NA
healthyControl	99165	TR5410-BREAST-NKI	healthyControl	external validation	Validation	52	NA	NKI	NKI	Normal	Normal
breastCancer	1248445	TR5411-BREAST-NKI	II	external validation	Validation	51	NA	NKI	NKI	NA	NA
healthyControl	772327	TR5412-BREAST-NKI	healthyControl	external validation	Validation	64	NA	NKI	NKI	NA	NA
breastCancer	995160	TR5413-BREAST-NKI	II	external validation	Validation	60	NA	NKI	NKI	NA	NA
breastCancer	495018	TR5414-BREAST-NKI	III	external validation	Validation	59	NA	NKI	NKI	NA	NA
healthyControl	1753518	TR5415-BREAST-NKI	healthyControl	external validation	Validation	72	NA	NKI	NKI	NA	NA
breastCancer	931556	TR5416-BREAST-NKI	I	external validation	Validation	74	NA	NKI	NKI	NA	NA
breastCancer	696063	TR5417-BREAST-NKI	II	external validation	Validation	46	NA	NKI	NKI	NA	NA
healthyControl	1225749	TR5418-BREAST-NKI	healthyControl	external validation	Validation	59	NA	NKI	NKI	NA	NA
breastCancer	1381485	TR5419-BREAST-NKI	II	external validation	Validation	60	NA	NKI	NKI	NA	NA
breastCancer	1214802	TR5420-BREAST-NKI	II	external validation	Validation	63	NA	NKI	NKI	NA	NA
healthyControl	307583	TR5421-BREAST-NKI	healthyControl	external validation	Validation	66	NA	NKI	NKI	NA	NA
healthyControl	1895068	TR5422-BREAST-NKI	healthyControl	external validation	Validation	54	NA	NKI	NKI	NA	NA
breastCancer	337730	TR5423-BREAST-NKI	II	external validation	Validation	60	NA	NKI	NKI	NA	NA
healthyControl	604233	TR5428-BREAST-NKI	healthyControl	external validation	Validation	41	NA	NKI	NKI	Normal	Normal
breastCancer	116291	TR5429-BREAST-NKI	III	external validation	Validation	68	NA	NKI	NKI	Normal	Normal
breastCancer	117935	TR5430-BREAST-NKI	III	external validation	Validation	68	NA	NKI	NKI	High	Poor
breastCancer	74855	TR5431-BREAST-NKI	II	external validation	Validation	65	NA	NKI	NKI	NA	NA
healthyControl	290413	TR5432-BREAST-NKI	healthyControl	external validation	Validation	49	NA	NKI	NKI	Normal	Normal
healthyControl	337320	TR5433-BREAST-NKI	healthyControl	external validation	Validation	62	NA	NKI	NKI	Normal	Normal
healthyControl	198717	TR5434-BREAST-NKI	healthyControl	external validation	Validation	67	NA	NKI	NKI	High	Normal
healthyControl	283675	TR5435-BREAST-NKI	healthyControl	external validation	Validation	53	NA	NKI	NKI	Very_High	Normal
breastCancer	87811	TR5436-BREAST-NKI	IV	external validation	Validation	54	NA	NKI	NKI	NA	NA
healthyControl	62274	TR5437-BREAST-NKI	healthyControl	external validation	Validation	75	NA	NKI	NKI	Normal	Poor
breastCancer	228420	TR5438-BREAST-NKI	II	external validation	Validation	53	NA	NKI	NKI	NA	NA
healthyControl	137286	TR5439-BREAST-NKI	healthyControl	external validation	Validation	76	NA	NKI	NKI	Normal	Normal
breastCancer	132830	TR5440-BREAST-NKI	II	external validation	Validation	65	NA	NKI	NKI	NA	NA
healthyControl	413552	TR5441-BREAST-NKI	healthyControl	external validation	Validation	66	NA	NKI	NKI	Normal	Poor
healthyControl	40351	TR5443-BREAST-NKI	healthyControl	external validation	Validation	63	NA	NKI	NKI	Normal	Normal
breastCancer	96726	TR5444-BREAST-NKI	II	external validation	Validation	65	NA	NKI	NKI	NA	NA
breastCancer	296712	TR5445-BREAST-NKI	I	external validation	Validation	69	NA	NKI	NKI	Normal	Normal
healthyControl	681181	TR5446-BREAST-NKI	healthyControl	external validation	Validation	71	NA	NKI	NKI	Normal	Poor
breastCancer	211655	TR5447-BREAST-NKI	I	external validation	Validation	43	NA	NKI	NKI	NA	NA
breastCancer	306327	TR5448-BREAST-NKI	III	external validation	Validation	34	NA	NKI	NKI	NA	NA
healthyControl	350008	TR5449-BREAST-NKI	healthyControl	external validation	Validation	55	NA	NKI	NKI	NA	NA
healthyControl	476988	TR5450-BREAST-NKI	healthyControl	external validation	Validation	68	NA	NKI	NKI	NA	NA
healthyControl	516184	TR5451-BREAST-NKI	healthyControl	external validation	Validation	59	NA	NKI	NKI	NA	NA
healthyControl	467220	TR5452-BREAST-NKI	healthyControl	external validation	Validation	34	NA	NKI	NKI	NA	NA
healthyControl	771784	TR5453-BREAST-NKI	healthyControl	external validation	Validation	50	NA	NKI	NKI	NA	NA
healthyControl	1354814	TR5454-BREAST-NKI	healthyControl	external validation	Validation	69	NA	NKI	NKI	NA	NA
breastCancer	328004	TR5455-BREAST-NKI	II	external validation	Validation	72	NA	NKI	NKI	NA	NA
breastCancer	714067	TR5456-BREAST-NKI	II	external validation	Validation	68	NA	NKI	NKI	NA	NA
breastCancer	150745	TR5457-BREAST-NKI	II	external validation	Validation	46	NA	NKI	NKI	NA	NA
breastCancer	358148	TR5458-BREAST-NKI	I	external validation	Validation	63	NA	NKI	NKI	NA	NA
healthyControl	914265	TR5459-BREAST-NKI	healthyControl	external validation	Validation	53	NA	NKI	NKI	NA	NA
healthyControl	433802	TR5460-BREAST-NKI	healthyControl	external validation	Validation	65	NA	NKI	NKI	NA	NA
breastCancer	448965	TR5461-BREAST-NKI	II	external validation	Validation	55	NA	NKI	NKI	NA	NA
healthyControl	350891	TR5462-BREAST-NKI	healthyControl	external validation	Validation	64	NA	NKI	NKI	NA	NA
breastCancer	590132	TR5464-BREAST-NKI	II	external validation	Validation	59	NA	NKI	NKI	NA	NA
breastCancer	373622	TR5465-BREAST-NKI	I	external validation	Validation	73	NA	NKI	NKI	NA	NA
healthyControl	314287	TR5466-BREAST-NKI	healthyControl	external validation	Validation	72	NA	NKI	NKI	NA	NA
healthyControl	337446	TR5468-BREAST-NKI	healthyControl	external validation	Validation	46	NA	NKI	NKI	NA	NA
breastCancer	678584	TR5473-BREAST-NKI	I	external validation	Validation	72	NA	NKI	NKI	NA	NA
breastCancer	407620	TR5474-BREAST-NKI	I	external validation	Validation	66	NA	NKI	NKI	NA	NA
healthyControl	1674656	TR5523-BREAST-NKI	healthyControl	external validation	Validation	67	NA	NKI	NKI	NA	NA
healthyControl	24441	TR5524-BREAST-NKI	healthyControl	external validation	Validation	52	NA	NKI	NKI	NA	NA
